# Supplementary material for: Differential gene expression analysis and physiological response characteristics of passion fruit (Passiflora edulis) buds under high-temperature stress
Source: PeerJ. 2023 Feb 2;11:e14839. doi: 10.7717/peerj.14839 (PMC9899434; doi:10.7717/peerj.14839)
Supplement: Supplemental Information 1 [file peerj-11-14839-s001.xls]

## Sheet: heatmap
Annex S1. Heat map raw data of DEGs cluster analysis in HT vs CK transcriptome.
gene_id	HT1	HT2	HT3	CK1	CK2	CK3	gene_chr	gene_start	gene_end	gene_length
snap_masked-LG06-processed-gene-64.8	3947.75	2673.8	2824.93	11.958	1.80167	2.71118	GWHAZTM00000006	6441261	6442032	573
maker-LG01-augustus-gene-1841.26	330.642	708.103	221.095	0.823663	0.0934765	0	GWHAZTM00000001	184095844	184097706	1004
snap_masked-LG06-processed-gene-65.4	464.08	365.418	281.471	4.48216	5.59542	1.10791	GWHAZTM00000006	6535214	6535582	369
maker-LG01-snap-gene-911.9	25.2057	41.4647	22.6879	0.147119	0.0389582	0.169704	GWHAZTM00000001	91138213	91143748	2409
snap_masked-LG07-processed-gene-1228.32	31.2822	24.2664	27.5949	0.639565	1.01617	1.45442	GWHAZTM00000007	122821966	122823258	1293
maker-Contig20-snap-gene-1.98	13.0555	16.3649	15.5799	0.145848	0.115865	0.201885	GWHAZTM00000029	279491	283288	1620
maker-LG02-augustus-gene-1357.20	2.1254	3.55721	2.12125	567.682	83.3251	230.263	GWHAZTM00000002	135734615	135735716	642
augustus_masked-LG06-processed-gene-65.16	437.301	195.845	135.883	4.1726	0.621526	1.26345	GWHAZTM00000006	6564920	6566535	906
maker-LG03-snap-gene-1552.63	3.9418	3.18555	2.9657	0.0459408	0.0912409	0.0635921	GWHAZTM00000003	155200204	155208256	5143
snap_masked-LG01-processed-gene-1681.46	124.428	185.751	204.636	18.484	21.0685	16.8718	GWHAZTM00000001	168167406	168167846	441
snap_masked-Contig8-processed-gene-0.42	40.3608	67.4376	17.7654	0	0	0	GWHAZTM00000017	44190	45281	879
snap_masked-LG06-processed-gene-149.9	4.93215	4.68967	3.62443	0.0332125	0.0263847	0.0459733	GWHAZTM00000006	14983959	14989607	3557
maker-Contig10-snap-gene-4.3	11.8692	5.77762	5.88659	0.392807	0.11702	0.169916	GWHAZTM00000019	518713	522167	2406
maker-LG06-augustus-gene-244.29	5.11639	16.566	10.2397	0	0.0975576	0.12749	GWHAZTM00000006	24436712	24446479	1924
maker-LG01-snap-gene-1001.1	15.369	14.71	16.7109	0	0	0.045883	GWHAZTM00000001	100117058	100120941	1782
augustus_masked-LG06-processed-gene-157.25	69.7896	412.493	38.4827	0	0.386216	0	GWHAZTM00000006	15761377	15761862	486
maker-LG03-snap-gene-1549.4	12.4857	17.652	18.9886	0.463282	1.10412	0.320641	GWHAZTM00000003	154888086	154890452	765
augustus_masked-LG06-processed-gene-154.56	31.6727	21.7419	33.1754	0.164765	0.130893	0	GWHAZTM00000006	15432238	15432954	717
maker-LG01-snap-gene-1050.8	11.2019	9.746	11.3487	0.792864	0.0787336	0.411562	GWHAZTM00000001	105018004	105020868	1192
maker-LG06-augustus-gene-42.76	3.0785	5.46416	4.05019	0	0.0305602	0.0532488	GWHAZTM00000006	4235980	4241437	3071
maker-LG06-augustus-gene-411.16	6.02099	14.3763	5.25807	0.456127	0.108707	0.0631379	GWHAZTM00000006	41174821	41178039	2590
snap_masked-LG06-processed-gene-154.10	2.57333	2.71096	4.14041	0.106334	0.0563159	0	GWHAZTM00000006	15420954	15429828	3333
maker-LG01-snap-gene-1669.43	5.20275	7.30266	7.79015	0	0	0.0323304	GWHAZTM00000001	166955186	166961845	2529
augustus_masked-LG06-processed-gene-67.45	3064.35	727.813	1437.73	77.7684	41.0301	141.477	GWHAZTM00000006	6766847	6767443	597
maker-Contig2-snap-gene-0.48	2.87277	2.25596	3.40077	0	0.11526	0.0753119	GWHAZTM00000011	27904	33982	3257
maker-LG01-snap-gene-4.22	14.28	27.2027	36.4937	3.28158	1.5335	1.51414	GWHAZTM00000001	454565	457422	1836
augustus_masked-Contig2-processed-gene-0.64	5.1961	11.6664	7.14284	0	0.0485768	0.0423207	GWHAZTM00000011	16913	20634	1932
maker-Contig20-augustus-gene-1.8	4.90389	4.19295	2.81422	0	0	0	GWHAZTM00000029	226941	229361	2226
maker-LG05-augustus-gene-1367.7	0.991541	1.1972	0.821003	19.9862	9.79524	6.4388	GWHAZTM00000005	136764526	136768309	2654
maker-LG05-snap-gene-37.93	4.01488	6.13527	7.67324	0.083904	0.13331	0.0580707	GWHAZTM00000005	3756826	3762405	1408
maker-LG06-augustus-gene-42.72	3.24359	3.30442	2.58284	0	0	0.0438881	GWHAZTM00000006	4202047	4207743	3726
maker-LG01-snap-gene-1922.16	1.45937	0.796465	1.74782	24.3855	9.83673	11.6743	GWHAZTM00000001	192250688	192254447	1870
snap_masked-Contig4-processed-gene-3.9	0.507629	1.0343	0.472861	117.522	613.449	5.53608	GWHAZTM00000013	332811	333002	192
augustus_masked-LG06-processed-gene-42.34	3.89524	4.05363	3.08223	0.0507679	0.201655	0	GWHAZTM00000006	4226314	4229981	2327
maker-LG01-snap-gene-1983.37	7.33022	12.1696	3.28763	84.9005	641.529	99.7561	GWHAZTM00000001	198345954	198346843	359
maker-LG03-augustus-gene-1532.30	12.9542	8.43897	15.1863	1.92266	1.18798	0.887127	GWHAZTM00000003	153250907	153253525	1106
maker-Contig11-snap-gene-0.60	3.86765	1.99083	3.56483	0.049347	0	0.0683071	GWHAZTM00000020	33791	37082	2394
maker-LG01-augustus-gene-1783.27	4.31363	1.26689	2.13579	0	0	0	GWHAZTM00000001	178314508	178317255	2508
maker-LG03-augustus-gene-1549.25	1.02057	1.60477	1.28134	0.0268921	0.0213636	0.074449	GWHAZTM00000003	154899176	154905054	4393
snap_masked-LG01-processed-gene-1839.32	121.718	10.1602	68.4087	3.84631	1.5278	1.14089	GWHAZTM00000001	183974512	183975654	430
maker-LG01-snap-gene-1536.60	7.01315	2.07623	5.24858	0.14531	0	0.150855	GWHAZTM00000001	153626141	153628775	1626
augustus_masked-Contig5-processed-gene-0.28	4.09384	0.85551	3.66677	0.0318085	0.176886	0.110075	GWHAZTM00000014	25109	34963	3714
snap_masked-Contig5-processed-gene-2.8	6.05067	1.61045	4.56993	0.132144	0.104978	0	GWHAZTM00000014	269880	273512	1788
augustus_masked-LG03-processed-gene-1552.55	9.33431	6.66891	6.43655	0.146936	0	0	GWHAZTM00000003	155214678	155215481	804
maker-LG01-snap-gene-1801.51	8.9856	9.15411	2.02504	292.663	43.8899	64.1343	GWHAZTM00000001	180094702	180097001	1345
maker-LG05-snap-gene-37.83	1.70244	2.22216	2.23009	0	0	0	GWHAZTM00000005	3762845	3766093	1832
maker-LG06-augustus-gene-1140.4	8.72501	12.249	15.9575	1.41867	0.512284	0.0892615	GWHAZTM00000006	114021777	114023474	916
maker-Contig11-augustus-gene-0.34	1.63414	3.32957	1.99338	0	0.149861	0.0326402	GWHAZTM00000020	28189	32967	2505
maker-LG06-augustus-gene-268.14	4.80186	3.80115	3.38495	0.707877	0.999738	0.734892	GWHAZTM00000006	26786147	26790967	3004
maker-LG06-augustus-gene-310.15	0.237141	0	0.110449	4.02412	47.1536	1.98938	GWHAZTM00000006	30988820	30990460	822
maker-Contig29-snap-gene-1.12	2.6165	5.38668	2.74196	0	0.314934	0.0914581	GWHAZTM00000038	189449	192062	1788
maker-LG01-snap-gene-911.8	19.6899	75.556	27.5119	4.7732	1.57997	2.75298	GWHAZTM00000001	91137640	91138032	297
maker-LG06-snap-gene-781.8	72.77	63.134	71.4594	153.76	171.155	159.825	GWHAZTM00000006	78117183	78119767	1038
augustus_masked-LG06-processed-gene-153.7	9.60345	7.07746	11.991	0.247666	0	0	GWHAZTM00000006	15383127	15383603	477
snap_masked-LG03-processed-gene-1532.11	0.999639	1.69731	1.24156	11.3088	8.66312	10.203	GWHAZTM00000003	153218739	153220231	585
maker-LG03-snap-gene-1508.31	13.0395	19.1943	8.69807	2.5449	1.96852	3.42999	GWHAZTM00000003	150837300	150840951	1764
augustus_masked-LG06-processed-gene-1118.17	8.08166	3.37562	2.33372	0	0.233459	0.135595	GWHAZTM00000006	111867317	111868522	1206
maker-LG01-snap-gene-55.18	3.65037	7.99547	5.44056	0	0	0	GWHAZTM00000001	5494201	5496033	534
maker-LG01-snap-gene-129.28	0.35859	0.862143	1.08226	0	0.0138117	0.0120329	GWHAZTM00000001	12898830	12909098	6795
maker-LG01-snap-gene-1678.15	0.893353	1.27415	1.87237	0	0	0	GWHAZTM00000001	167799372	167803669	2182
maker-LG01-snap-gene-1811.30	7.91753	7.17875	5.75269	72.264	28.2847	23.0479	GWHAZTM00000001	181154658	181156529	1231
maker-LG01-snap-gene-141.30	3.7618	4.09364	3.98199	12.85	18.4408	12.3363	GWHAZTM00000001	14172023	14174527	1140
maker-LG01-snap-gene-1812.48	2.14405	2.82133	2.66293	36.2748	8.60224	14.3142	GWHAZTM00000001	181282482	181284112	1091
maker-LG02-snap-gene-1796.30	214.541	165.084	93.6495	1802.79	490.235	730.72	GWHAZTM00000002	179609312	179610592	984
maker-LG05-augustus-gene-1277.2	7.34593	8.06279	15.3556	61.4269	35.7044	35.8014	GWHAZTM00000005	127734292	127738201	2229
maker-LG01-snap-gene-1698.23	119.361	10.0662	2.13535	1.533	1.44619	0.663127	GWHAZTM00000001	169818402	169820048	1233
maker-LG01-snap-gene-1699.3	7.39649	0.0593323	3.28219	0	0.0280402	0.0488578	GWHAZTM00000001	169948741	169952791	3347
maker-LG05-augustus-gene-37.46	2.11355	1.47647	0.956269	0	0	0	GWHAZTM00000005	3706576	3709095	1614
maker-LG06-augustus-gene-154.30	2.83498	3.68488	2.914	0	0.0941328	0	GWHAZTM00000006	15452896	15454296	997
maker-LG03-augustus-gene-22.16	1.51304	2.22648	0.0783004	34.5394	15.2168	10.2954	GWHAZTM00000003	2200336	2203860	2319
maker-Contig5-snap-gene-0.23	33.7415	1.08033	21.8218	1.57749	0.69622	0.768303	GWHAZTM00000014	45272	48673	2022
maker-LG07-augustus-gene-1180.54	33.9863	35.5775	25.0303	8.85175	1.71293	2.27776	GWHAZTM00000007	118060705	118061979	1041
snap_masked-LG01-processed-gene-802.5	55.91	7.6971	22.5214	3.66316	0.97003	1.05638	GWHAZTM00000001	80197364	80197750	387
maker-LG01-snap-gene-1839.44	111.403	17.3789	69.7634	12.8601	4.90787	5.67197	GWHAZTM00000001	183970298	183972065	937
maker-LG06-augustus-gene-245.22	39.9253	26.1524	21.3908	10.4773	5.24532	4.02251	GWHAZTM00000006	24511653	24518798	2988
snap_masked-LG05-processed-gene-1380.38	20.1189	23.1876	18.9302	7.83309	4.73557	8.38776	GWHAZTM00000005	138025912	138029645	2398
maker-LG05-snap-gene-1381.30	35.3449	28.017	40.9071	12.3829	11.9353	15.5972	GWHAZTM00000005	138121870	138126054	2013
maker-LG03-augustus-gene-159.26	58.9064	37.732	25.2724	12.4564	6.21447	3.37952	GWHAZTM00000003	15916145	15919948	2371
augustus_masked-LG05-processed-gene-36.8	20.7953	21.6133	19.958	68.4888	44.2958	68.5475	GWHAZTM00000005	3666934	3667971	464
maker-Contig13-snap-gene-3.28	0.399446	0	0	16.849	2.15394	2.4127	GWHAZTM00000022	307168	308729	1220
maker-LG02-snap-gene-1092.0	487.694	159.682	201.777	81.9871	29.7157	39.4228	GWHAZTM00000002	109241484	109243088	1317
maker-LG01-snap-gene-1824.65	1.57422	2.78912	1.84894	10.3702	8.10646	6.66052	GWHAZTM00000001	182469718	182472458	1424
snap_masked-LG06-processed-gene-1319.4	0.460464	0.117275	0.393182	17.2089	1.14542	2.15676	GWHAZTM00000006	131960136	131969042	2540
maker-LG06-snap-gene-1141.11	1.23373	5.86539	0.383077	396.282	3667.29	1.72497	GWHAZTM00000006	114131960	114132450	237
maker-Contig11-snap-gene-1.27	9.88098	0.105406	6.69836	0.188116	0	0.0867979	GWHAZTM00000020	94901	98739	1884
maker-LG03-augustus-gene-1548.34	1.9351	1.05141	1.02145	0	0	0	GWHAZTM00000003	154850711	154854340	1511
maker-Contig37-snap-gene-0.32	4.56772	3.48233	4.42394	0.879976	1.48553	1.21808	GWHAZTM00000046	6887	15134	3222
maker-LG06-augustus-gene-8.34	0.422943	0.765999	0.393975	5.75305	1.94579	3.58751	GWHAZTM00000006	828434	833156	2074
maker-LG06-snap-gene-76.3	2.48033	10.2317	2.3862	31.3454	33.0845	26.4018	GWHAZTM00000006	7610522	7617157	2397
augustus_masked-LG06-processed-gene-521.4	25.8727	11.7443	19.6466	168.393	521.412	21.2651	GWHAZTM00000006	52140334	52141821	1488
maker-LG03-snap-gene-1460.8	171.105	62.444	128.988	32.9033	35.107	34.583	GWHAZTM00000003	146055258	146057046	1350
maker-Contig5-snap-gene-4.19	2.68578	0.361804	2.48115	0.161426	0.0641201	0.186207	GWHAZTM00000014	414730	424571	4391
maker-LG03-augustus-gene-1542.27	0.122906	1.50254	0.228977	21.6013	2.01193	17.425	GWHAZTM00000003	154206000	154207185	793
maker-LG01-snap-gene-1675.16	251.37	117.399	39.5794	30.2677	15.5191	8.60388	GWHAZTM00000001	167496676	167498314	1530
snap_masked-Contig19-processed-gene-2.22	25.2364	40.4009	45.163	11.9041	13.2276	14.4442	GWHAZTM00000028	204999	209979	1568
maker-LG08-augustus-gene-1127.84	7.52843	5.11307	6.40954	42.2898	15.6677	21.0521	GWHAZTM00000008	112698088	112699748	1204
maker-LG03-augustus-gene-151.65	6.01751	3.37894	3.53094	1.0912	0.319374	0.198745	GWHAZTM00000003	15118475	15121962	2057
maker-LG05-augustus-gene-960.1	186.929	195.921	144.747	33.8466	78.221	30.137	GWHAZTM00000005	96000869	96006196	1267
maker-LG02-snap-gene-1732.52	20.7839	2.82316	21.564	2.94932	1.04134	0.992276	GWHAZTM00000002	173274652	173282126	2884
augustus_masked-LG07-processed-gene-1234.14	0.100791	0.0513405	0.140831	7.45227	1.26169	0.465046	GWHAZTM00000007	123425593	123430032	1934
maker-LG06-augustus-gene-1335.34	26.7089	14.3428	9.40363	116.271	59.4575	50.243	GWHAZTM00000006	133497841	133500176	2153
snap_masked-Contig34-processed-gene-0.50	55.1398	5.70013	39.0058	5.25052	3.21525	3.78535	GWHAZTM00000043	18354	19433	1080
maker-LG01-augustus-gene-1679.28	2.05544	1.50017	2.4862	0.111555	0.384027	0.0257361	GWHAZTM00000001	167917688	167924075	3177
augustus_masked-LG01-processed-gene-273.12	2.27909	1.43407	0.374646	22.2624	10.392	4.61115	GWHAZTM00000001	27320762	27322361	1454
maker-LG08-augustus-gene-1134.54	4.29237	6.84449	15.6458	19.3407	127.904	56.2834	GWHAZTM00000008	113422722	113425581	2089
maker-LG01-snap-gene-76.19	13.4857	20.6079	7.04236	1.23833	0	1.71412	GWHAZTM00000001	7646869	7650850	477
snap_masked-LG01-processed-gene-1668.9	26.2242	21.9569	16.9117	7.85005	2.86254	5.70029	GWHAZTM00000001	166788489	166789406	918
maker-Contig12-snap-gene-1.3	13.0714	0.129287	2.48252	0	0	0	GWHAZTM00000021	155350	156925	768
snap_masked-LG03-processed-gene-1548.48	1.19957	0.916547	0.558703	0	0	0	GWHAZTM00000003	154855570	154857519	1950
maker-LG01-snap-gene-1853.58	142.189	76.7261	98.8464	26.21	45.1985	34.1566	GWHAZTM00000001	185320051	185321438	924
snap_masked-LG02-processed-gene-1472.18	4.73726	6.07731	3.43218	11.165	56.0061	19.3554	GWHAZTM00000002	147252392	147260726	1111
maker-LG06-snap-gene-146.62	11.1506	7.57316	7.02078	63.6988	21.5737	27.0236	GWHAZTM00000006	14658494	14659740	944
maker-Contig13-augustus-gene-3.39	5.31372	4.986	4.16823	18.3053	21.1399	11.6135	GWHAZTM00000022	403890	405681	697
maker-LG03-augustus-gene-1391.6	41.2351	31.0971	39.4085	7.50075	16.8449	12.0798	GWHAZTM00000003	139107631	139111115	1638
maker-LG09-augustus-gene-24.11	0.245503	0.250107	0	12.7957	10.8744	1.85358	GWHAZTM00000009	2423922	2424424	397
augustus_masked-LG03-processed-gene-1583.84	0.952037	0	0.110854	11.3954	5.61498	3.69384	GWHAZTM00000003	158335664	158336482	819
maker-LG01-snap-gene-1666.34	2.58613	6.42191	5.26969	0	0.311278	0	GWHAZTM00000001	166670592	166678957	603
maker-LG01-snap-gene-1845.60	9.94539	8.44325	6.17614	23.105	181.476	21.9705	GWHAZTM00000001	184515464	184516414	588
snap_masked-LG01-processed-gene-1822.53	8.71062	9.83332	5.92104	77.3311	21.5357	29.822	GWHAZTM00000001	182253808	182254608	414
maker-LG03-snap-gene-1531.14	0.0347344	0.495401	0.161777	2.02087	2.2409	2.21455	GWHAZTM00000003	153149086	153154128	2806
maker-LG05-augustus-gene-86.6	116.292	107.362	52.2921	30.1952	24.2088	34.0922	GWHAZTM00000005	8653363	8654516	849
maker-LG03-snap-gene-15.6	16.8203	10.9723	13.9342	5.7215	3.26492	4.7965	GWHAZTM00000003	1513642	1519583	1466
maker-LG01-snap-gene-1853.57	122.279	60.9405	53.788	14.9815	30.6172	12.8226	GWHAZTM00000001	185292605	185294101	1033
maker-Contig2-augustus-gene-0.0	4.00233	2.54429	2.23692	0	0.554963	0.134303	GWHAZTM00000011	4168	10558	3044
maker-LG05-augustus-gene-227.12	6.8784	4.41678	6.09663	2.27381	1.04367	1.50378	GWHAZTM00000005	22756558	22760906	2338
maker-LG07-snap-gene-1217.13	3.2845	4.28601	1.44383	56.9884	555.036	4.08663	GWHAZTM00000007	121751747	121755702	2641
maker-Contig29-augustus-gene-1.94	7.38731	7.33163	8.52398	2.65736	3.35016	3.07863	GWHAZTM00000038	199421	202562	2045
snap_masked-LG02-processed-gene-1839.27	13.9423	0.669991	9.43425	0.318858	0.633269	0.220684	GWHAZTM00000002	183975976	183976716	741
augustus_masked-LG01-processed-gene-1682.46	1.25333	1.9528	1.20183	0.268087	0.212974	0.0618484	GWHAZTM00000001	168245922	168249879	2644
maker-LG01-snap-gene-1665.14	52.4702	41.2402	37.9712	20.0029	8.217	14.14	GWHAZTM00000001	166557348	166559192	1382
maker-LG01-snap-gene-416.6	8.3736	3.0254	0.498842	0.413066	0.187513	0.0408409	GWHAZTM00000001	41625427	41627534	2002
maker-LG06-augustus-gene-88.62	0.26776	0.409173	0.249421	5.3551	1.2247	2.47088	GWHAZTM00000006	8853515	8856150	1456
maker-LG01-augustus-gene-1387.3	81.5251	90.7504	82.2053	463.189	182.585	192.082	GWHAZTM00000001	138713692	138715568	1174
maker-LG07-snap-gene-1223.18	15.7519	15.2449	9.26234	5.25052	1.42198	1.73438	GWHAZTM00000007	122351016	122354247	1980
maker-LG01-snap-gene-814.0	100.232	70.9865	62.2281	37.4933	31.0919	31.6857	GWHAZTM00000001	81454188	81456073	1796
maker-LG03-snap-gene-799.0	11.9087	26.6681	11.7065	70.7757	63.571	39.2244	GWHAZTM00000003	79924576	79927446	1776
maker-LG07-snap-gene-335.3	0.695795	1.47221	0	18.1	5.7207	6.60035	GWHAZTM00000007	33504897	33506837	1821
maker-LG01-augustus-gene-1633.3	6.79601	7.09233	9.98476	2.27701	2.97938	3.01283	GWHAZTM00000001	163381729	163384346	1764
maker-LG07-snap-gene-886.31	199.803	186.67	111.368	1012.43	431.712	380.201	GWHAZTM00000007	88631032	88631635	300
snap_masked-LG01-processed-gene-1790.46	93.5877	126.283	116.772	47.9074	41.5845	59.9901	GWHAZTM00000001	179024559	179025744	905
maker-LG07-snap-gene-1235.70	63.5082	68.359	30.3561	23.0157	15.0309	12.8081	GWHAZTM00000007	123526257	123529990	2279
maker-LG05-snap-gene-1368.25	9.60724	17.3053	17.7688	40.1665	35.6632	51.1606	GWHAZTM00000005	136808312	136809098	700
snap_masked-LG06-processed-gene-6.86	3.31696	3.34263	5.21086	1.39087	1.64014	1.45899	GWHAZTM00000006	664800	671623	5436
maker-LG05-augustus-gene-1336.36	30.003	30.0909	21.37	13.2084	5.38458	8.51015	GWHAZTM00000005	133635251	133638598	2719
maker-LG02-snap-gene-1798.82	3.23469	3.94361	1.92643	34.7083	7.25068	9.2529	GWHAZTM00000002	179831385	179833567	1838
snap_masked-LG08-processed-gene-1092.3	1.95937	1.31173	0	22.3924	9.21793	9.48664	GWHAZTM00000008	109198120	109200726	1741
maker-LG01-snap-gene-1752.88	1.08616	1.25407	0.134902	12.9898	4.04407	4.31294	GWHAZTM00000001	175272008	175273622	1346
augustus_masked-LG03-processed-gene-1442.2	59.6972	104.05	95.3288	15.5055	21.3119	39.6894	GWHAZTM00000003	144265869	144266348	480
maker-LG01-snap-gene-1425.2	1.04637	1.59899	0.467044	0.158537	0.167927	0.1463	GWHAZTM00000001	142582814	142589296	4471
maker-LG01-snap-gene-929.1	27.9606	13.9997	13.1707	217.21	31.5894	69.0359	GWHAZTM00000001	92967496	92970643	1227
maker-LG03-snap-gene-1570.75	0	1.41847	0.216165	39.3789	1.78763	7.39766	GWHAZTM00000003	157066864	157067494	420
maker-LG05-snap-gene-37.79	1.54372	0.321682	0.718994	0.0425258	0.0337834	0.0294325	GWHAZTM00000005	3719719	3722584	2778
maker-LG01-augustus-gene-1717.11	102.827	54.4128	60.82	26.8898	31.486	26.1079	GWHAZTM00000001	171706097	171707296	927
maker-LG03-augustus-gene-1301.1	18.7403	21.392	13.6009	44.3355	151.03	38.8929	GWHAZTM00000003	130111981	130113573	1295
maker-LG08-augustus-gene-1159.49	0.667229	0.780444	0.989843	0.0599071	0.16657	0.124387	GWHAZTM00000008	115910803	115918667	3944
augustus_masked-LG06-processed-gene-207.26	34.3913	30.0509	32.2891	86.8314	69.5043	56.4477	GWHAZTM00000006	20788981	20789697	717
maker-LG01-augustus-gene-177.30	84.5598	132.64	72.8949	43.6049	40.0595	41.0054	GWHAZTM00000001	17739376	17743686	3308
maker-LG03-augustus-gene-32.3	1.17251	1.1945	0	20.785	6.35078	4.30335	GWHAZTM00000003	3281784	3282701	665
maker-LG07-snap-gene-1149.2	7.06874	2.31906	1.33924	0.508271	0	0.251271	GWHAZTM00000007	114975257	114977590	1627
augustus_masked-LG08-processed-gene-982.2	42.6924	8.48459	45.0102	6.27517	7.65831	6.7979	GWHAZTM00000008	98271669	98272967	1299
maker-LG01-snap-gene-1602.27	3.80452	0	7.15232	0.0838444	0.0666078	0.0580295	GWHAZTM00000001	160251436	160253040	1409
maker-LG08-augustus-gene-1149.26	0.875509	0.49843	0.959464	4.43208	1.98363	2.52743	GWHAZTM00000008	114921774	114927139	3785
augustus_masked-LG09-processed-gene-120.15	19.6384	1.35848	18.858	1.68977	1.63421	1.77968	GWHAZTM00000009	12007054	12008661	1608
maker-LG08-augustus-gene-189.5	31.9975	46.6965	40.5032	108.5	66.9145	111.735	GWHAZTM00000008	18917118	18918387	993
maker-LG02-snap-gene-1830.87	1.79246	3.19562	7.5136	17.9242	12.837	30.1679	GWHAZTM00000002	183076102	183078494	870
maker-LG01-snap-gene-1911.0	0.651503	1.59293	0.60688	15.6358	18.8203	0.874477	GWHAZTM00000001	191116986	191117999	748
maker-LG07-snap-gene-17.2	4.26853	4.34858	12.2599	0.215578	1.19882	0.746018	GWHAZTM00000007	1756931	1757598	548
snap_masked-LG01-processed-gene-2019.86	0.196106	0.199784	1.4614	56.3349	1277.08	0	GWHAZTM00000001	201953564	201954060	497
maker-LG01-snap-gene-1666.25	13.8926	12.514	12.9411	5.51305	2.80062	6.22961	GWHAZTM00000001	166617570	166624846	3150
snap_masked-LG03-processed-gene-1574.24	19.0609	17.606	16.7493	9.01043	5.38386	8.10174	GWHAZTM00000003	157466640	157468254	1534
maker-LG06-snap-gene-57.4	17.3014	25.8513	8.95358	4.19421	0.370219	0.322539	GWHAZTM00000006	5756869	5758658	507
maker-LG03-snap-gene-1554.37	4.51878	4.688	3.7845	1.50749	0.878226	1.77369	GWHAZTM00000003	155477619	155480448	2351
maker-LG06-snap-gene-1301.26	13.1678	8.6698	10.9269	3.41516	5.26005	3.85905	GWHAZTM00000006	130169798	130171887	1695
maker-LG07-augustus-gene-1196.3	21.0821	26.243	24.7716	68.816	41.9581	50.2623	GWHAZTM00000007	119638975	119641552	1521
maker-LG05-augustus-gene-1356.52	12.6059	11.3805	13.0313	2.91926	6.46393	3.31009	GWHAZTM00000005	135625206	135629683	1902
augustus_masked-LG06-processed-gene-274.10	97.3003	26.2267	87.4182	20.5369	20.8292	17.8017	GWHAZTM00000006	27449864	27451048	1185
maker-LG06-augustus-gene-79.2	0.108717	0.886047	0.455719	2.30607	9.63105	1.91527	GWHAZTM00000006	7908055	7910735	1793
augustus_masked-LG06-processed-gene-68.12	219.117	129.766	83.7235	60.8899	18.0535	16.4488	GWHAZTM00000006	6880067	6880747	681
maker-LG01-augustus-gene-177.32	30.918	37.788	26.7128	94.964	85.835	51.107	GWHAZTM00000001	17751471	17754657	2131
maker-LG07-snap-gene-228.31	9.84683	13.5457	12.0351	4.3332	5.43535	5.31411	GWHAZTM00000007	22791478	22795500	1554
maker-LG07-snap-gene-1234.59	13.9166	52.2151	31.3923	66.1213	502.964	90.1026	GWHAZTM00000007	123447386	123450725	2010
maker-LG01-snap-gene-1846.41	11.2053	0	14.1797	0.384393	0.30537	0.177361	GWHAZTM00000001	184663733	184667426	922
maker-LG03-augustus-gene-32.2	356.449	292.991	420.144	205.833	160.203	164.048	GWHAZTM00000003	3271447	3274403	1727
maker-LG06-augustus-gene-1233.26	1.14432	1.28638	0.441082	0.0956573	0.0759922	0	GWHAZTM00000006	123332063	123335296	2470
maker-LG01-snap-gene-1608.49	0.93238	1.58311	1.65019	3.95547	3.20217	5.73597	GWHAZTM00000001	160821123	160830078	3136
maker-LG06-snap-gene-157.34	7.24261	6.11356	5.01172	1.00328	0	0	GWHAZTM00000006	15725399	15727041	471
maker-LG06-augustus-gene-1326.11	10.0214	0.361393	17.1004	0	0.170792	0.967176	GWHAZTM00000006	132598652	132600966	1099
maker-LG07-augustus-gene-269.0	0.389081	0.226502	0.414208	0	0	0	GWHAZTM00000007	26934012	26937879	3507
maker-LG01-snap-gene-1694.78	18.7412	45.2665	23.2129	370.137	77.8368	53.2997	GWHAZTM00000001	169393799	169396457	1893
maker-LG06-snap-gene-236.26	47.4465	41.7061	35.3966	22.0115	12.6347	8.01345	GWHAZTM00000006	23603594	23607259	1857
maker-LG03-snap-gene-1552.62	1.3063	1.18293	1.41964	0.0879649	0	0.0608813	GWHAZTM00000003	155197037	155200005	1343
maker-LG01-snap-gene-1830.22	1.03187	1.00344	0.131072	0	0	0	GWHAZTM00000001	183063326	183065597	2078
maker-LG07-snap-gene-1229.24	0.354848	0.52217	0.110181	2.34171	2.12606	1.28996	GWHAZTM00000007	122958030	122962854	2472
maker-LG09-augustus-gene-22.51	1.31333	1.07442	0.37072	7.0911	2.72086	2.78777	GWHAZTM00000009	2265452	2272802	4898
maker-LG06-augustus-gene-107.72	1.25507	0.219189	1.33612	0.0869292	0.0345292	0	GWHAZTM00000006	10707785	10711197	2718
maker-LG06-augustus-gene-199.1	0.33559	4.98172	2.45618	0.290548	0.184654	0.241309	GWHAZTM00000006	19889120	19896690	2033
maker-LG06-augustus-gene-123.49	6.55005	0	4.75912	0.158786	0.0630715	0	GWHAZTM00000006	12310831	12321024	1488
snap_masked-LG06-processed-gene-55.21	3.00817	1.22583	3.36257	0	0	0	GWHAZTM00000006	5577501	5577986	486
snap_masked-LG01-processed-gene-1784.20	18.8728	23.3468	17.2035	46.2417	36.6056	43.7656	GWHAZTM00000001	178433661	178434383	723
maker-LG02-snap-gene-1846.50	0.132335	0.202225	0	0.721813	2.16627	2.16482	GWHAZTM00000002	184761592	184763558	1473
snap_masked-LG01-processed-gene-1673.34	220.346	339.531	380.245	673.192	679.298	644.282	GWHAZTM00000001	167296773	167297213	441
augustus_masked-LG08-processed-gene-916.1	3.6266	2.54004	2.11138	13.7368	8.87578	5.70444	GWHAZTM00000008	91651868	91653157	1290
maker-LG01-snap-gene-1776.10	42.4336	17.2242	16.8962	9.3568	8.3453	7.54863	GWHAZTM00000001	177634828	177637349	2058
augustus_masked-LG06-processed-gene-386.10	2.87311	31.5215	126.199	1012.6	525.86	162.229	GWHAZTM00000006	38598784	38599224	441
maker-LG01-snap-gene-1694.76	1.07014	0.587034	1.11186	9.42899	1.86274	3.3838	GWHAZTM00000001	169460315	169465534	2368
maker-LG06-snap-gene-261.11	27.5644	23.4011	19.2244	10.7942	10.753	12.0363	GWHAZTM00000006	26094722	26096189	1379
augustus_masked-LG03-processed-gene-1554.23	3.35849	1.81548	3.83077	7.97548	8.57985	9.08484	GWHAZTM00000003	155448365	155449786	1422
maker-LG01-snap-gene-1675.17	73.8353	39.0838	16.4209	16.6262	6.24294	5.93337	GWHAZTM00000001	167518031	167519966	1819
snap_masked-LG01-processed-gene-1876.43	0.893427	1.15841	0.605262	9.05716	2.26805	3.67936	GWHAZTM00000001	187635772	187637059	1200
maker-LG06-snap-gene-78.6	4.12178	2.68513	4.2835	1.59736	1.45798	1.22316	GWHAZTM00000006	7829016	7833490	3476
maker-LG06-snap-gene-57.0	37.1453	19.7682	16.0095	90.3162	191.758	35.5332	GWHAZTM00000006	5701255	5703622	879
maker-Contig2-augustus-gene-2.3	183.72	307.712	234.37	128.328	85.7547	107.625	GWHAZTM00000011	237948	239245	313
maker-LG09-snap-gene-144.6	13.3235	8.22424	1.03934	1.1933	0	0.110119	GWHAZTM00000009	14444592	14446248	1485
maker-LG06-augustus-gene-75.22	47.5428	6.53582	7.5196	4.27435	0.163645	1.42569	GWHAZTM00000006	7555001	7557942	2294
maker-LG07-snap-gene-448.1	0.0790469	0.0805293	0	1.62881	1.06562	1.25994	GWHAZTM00000007	44789818	44791893	1233
