# Supplementary material for: Differential gene expression analysis and physiological response characteristics of passion fruit (Passiflora edulis) buds under high-temperature stress
Source: PeerJ. 2023 Feb 2;11:e14839. doi: 10.7717/peerj.14839 (PMC9899434; doi:10.7717/peerj.14839)
Supplement: Supplemental Information 6 [file peerj-11-14839-s006.xls]

## Sheet: GO data
Annex S6. The significantly enriched GO term and its corresponding gene number in the enrichment analysis
GOterm	Subgroup	Gene count
carbohydrate metabolic process	Biological process	9
response to stimulus	Biological process	5
transmembrane transport	Biological process	4
regulation of cellular metabolic process	Biological process	4
response to stress	Biological process	3
cell wall organization or biogenesis	Biological process	2
cellular catabolic process	Biological process	2
photosynthesis	Biological process	1
defense response	Biological process	1
response to endogenous stimulus	Biological process	1
protein-containing complex	Cellular component	8
membrane-bounded organelle	Cellular component	6
intracellular organelle part	Cellular component	5
cell periphery	Cellular component	4
endomembrane system	Cellular component	3
membrane protein complex	Cellular component	3
transport vesicle membrane	Cellular component	2
cell wall	Cellular component	2
photosystem	Cellular component	1
photosynthetic membrane	Cellular component	1
hydrolase activity, hydrolyzing O-glycosyl compounds	Molecular function	9
hydrolase activity, acting on glycosyl bonds	Molecular function	9
enzyme inhibitor activity	Molecular function	6
oxidoreductase activity	Molecular function	6
endopeptidase regulator activity	Molecular function	5
transporter activity	Molecular function	5
lyase activity	Molecular function	4
ion transmembrane transporter activity	Molecular function	3
active transmembrane transporter activity	Molecular function	2
antioxidant activity	Molecular function	1
