# Supplementary material for: Differential gene expression analysis and physiological response characteristics of passion fruit (Passiflora edulis) buds under high-temperature stress
Source: PeerJ. 2023 Feb 2;11:e14839. doi: 10.7717/peerj.14839 (PMC9899434; doi:10.7717/peerj.14839)
Supplement: Supplemental Information 8 [file peerj-11-14839-s008.xls]

## Sheet: Important metabolic pathways
Annex S8. The important metabolic pathways with the highest degree of DEGs enrichment
Description	Gene Count
Monoterpenoid biosynthesis	3
Sesquiterpenoid and triterpenoid biosynthesis	3
Fatty acid metabolism	4
Starch and sucrose metabolism	5
Amino sugar and nucleotide sugar metabolism	4
Steroid biosynthesis	2
Pentose and glucuronate interconversions	2
Ribosome	5
Biosynthesis of unsaturated fatty acids	2
Flavonoid biosynthesis	1
ABC transporters	1
Glutathione metabolism	2
Circadian rhythm - plant	1
Photosynthesis	1
MAPK signaling pathway - plant	2
Ascorbate and aldarate metabolism	1
Porphyrin metabolism	1
Plant-pathogen interaction	2
Homologous recombination	1
Phenylpropanoid biosynthesis	2
Nucleotide excision repair	1
Phosphatidylinositol signaling system	1
Plant hormone signal transduction	3
Ribosome biogenesis in eukaryotes	1
Carbon metabolism	3
Peroxisome	1
RNA degradation	1
Endocytosis	1
Protein processing in endoplasmic reticulum	1
RNA polymerase	1
	59
